# Supplementary material for: Soil Fauna Affects Dissolved Carbon and Nitrogen in Foliar Litter in Alpine Forest and Alpine Meadow
Source: PLoS One. 2015 Sep 25;10(9):e0139099. doi: 10.1371/journal.pone.0139099 (PMC4583391; doi:10.1371/journal.pone.0139099)
Supplement: S1 Dataset — (XLSX) [file pone.0139099.s001.xlsx]

## Sheet: dataset
The concentrations of dissovled organic carbon and total dissolved nitrogen and DOC/TDN ratios in foliar litters at different stages in the alpine forest and the alpine meadow
			Dissolved organic carbon (mg g-1)		Total dissolved nitrogen (μg g-1)		DOC/TDN
		Stages	Soil fauna	No soil fauna	Soil fauna	No soil fauna	Soil fauna	No soil fauna
Alpine forest	Sabina saltuaria	initial	91.527	91.527	54.4387	54.4387	1681.28	1681.28
			87.75	87.75	40.6187	40.6187	2160.34	2160.34
			90.5742	90.5742	36.4082	36.4082	2487.74	2487.74
		Onset of freezing stage	40.7012	37.939	24.7283	37.9512	1645.93	999.677
			36.7271	39.1834	20.5134	40.9167	1790.4	957.639
			36.6533	37.8169	17.4649	35.8314	2098.68	1055.41
		Deep freezing stage	31.2669	33.6232	86.5212	86.8711	361.379	387.046
			32.3549	33.5826	99.6649	50.1761	324.637	669.294
			32.2114	36.3808	72.7367	77.3045	442.849	470.617
		Thawing stage	43.004	40.0877	28.8497	19.3984	1490.62	2066.55
			37.7062	63.4297	28.8186	24.5482	1308.4	2583.89
			42.3266	50.3756	21.5136	24.5616	1967.44	2050.99
		Early growing season	24.8044	20.9207	77.1787	69.5213	321.389	300.926
			17.676	24.8332	70.9566	76.5628	249.111	324.351
			21.7523	24.9518	72.3831	69.2962	300.516	360.075
		Late growing season	21.5597	25.3303	41.2691	81.7456	522.417	309.868
			14.6647	25.3532	69.5074	73.4965	210.981	344.958
			16.6993	24.787	76.7573	83.8381	217.56	295.653
	Salix paraplesia	initial	63.7582	63.7582	59.7507	59.7507	1067.07	1067.07
			62.6393	62.6393	71.3368	71.3368	878.079	878.079
			63.5855	63.5855	64.647	64.647	983.581	983.581
		Onset of freezing stage	47.2443	56.3804	86.4133	68.005	546.725	829.062
			50.1117	52.9494	104.636	80.138	478.913	660.728
			39.1711	48.1947	95.36	81.9319	410.771	588.228
		Deep freezing stage	35.5871	41.7656	113.347	89.9387	313.966	464.379
			49.7174	43.9781	87.2787	105.968	569.64	415.011
			39.5967	47.8298	118.47	100.728	334.233	474.842
		Thawing stage	31.9852	44.4923	60.9748	63.0148	524.564	706.061
			45.0487	31.1914	64.3913	56.4367	699.608	552.679
			37.7762	30.7697	68.984	61.002	547.608	504.406
		Early growing season	11.5268	13.704	91.2174	105.487	126.366	129.911
			11.0541	14.6484	94.4188	96.5995	117.075	151.641
			11.4294	14.7273	87.7618	99.3171	130.232	148.286
		Late growing season	9.45128	7.74662	83.3151	67.6059	113.44	114.585
			9.12011	9.04468	78.9786	81.2131	115.476	111.37
			8.84306	8.75687	97.7795	74.4997	90.4388	117.542
Alpine meadow	Ajania nubigena	initial	84.6536	84.6536	112.662	112.662	751.398	751.398
			90.4323	90.4323	101.234	101.234	893.304	893.304
			78.5811	78.5811	90.6476	90.6476	866.885	866.885
		Onset of freezing stage	75.342	68.0543	89.534	100.042	841.491	680.254
			56.7762	63.4734	117.174	155.467	484.546	408.277
			63.2725	71.9685	69.1863	127.98	914.525	562.342
		Deep freezing stage	38.0003	65.8441	71.428	71.1977	532.008	924.805
			37.2268	68.8526	85.9403	64.2364	433.171	1071.86
			33.5805	62.0263	60.5231	68.9086	554.837	900.125
		Thawing stage	50.6445	61.0833	79.3114	90.8171	638.553	672.598
			35.687	64.0187	75.5116	78.8516	472.602	811.888
			40.0517	69.4505	73.0437	82.356	548.325	843.297
		Early growing season	15.0091	25.3854	96.2018	122.429	156.017	207.348
			15.2802	23.6424	96.0078	124.96	159.156	189.2
			15.3149	25.5757	105.152	131.669	145.644	194.243
		Late growing season	13.8905	17.9111	87.5827	101.515	158.598	176.438
			14.0309	17.5535	101.244	98.5446	138.585	178.127
			13.5208	17.1021	103.996	97.8023	130.013	174.864
	Carex atrofusca	initial	43.8407	43.8407	83.2653	83.2653	526.518	526.518
			45.3397	45.3397	103.854	103.854	436.572	436.572
			46.1396	46.1396	105.143	105.143	438.825	438.825
		Onset of freezing stage	34.8047	38.8324	129.806	63.9604	268.128	607.132
			38.7606	30.6579	112.907	117.835	343.296	260.176
			30.8398	47.4774	121.57	90.88	253.679	522.419
		Deep freezing stage	28.5171	26.9919	353.705	403.741	80.6239	66.8545
			27.0954	29.933	311.746	410.221	86.915	72.9681
			23.2792	30.0391	377.115	480.739	61.7297	62.4852
		Thawing stage	35.3202	15.9627	238.789	367.804	147.914	43.3999
			30.1097	14.0534	300.873	329.26	100.074	42.6819
			31.0509	11.9933	231.68	239.829	134.025	50.0075
		Early growing season	18.9157	17.2091	167.56	142.959	112.889	120.378
			18.6724	17.7232	174.134	150.481	107.23	117.777
			18.5498	18.0534	159.54	148.035	116.27	121.954
		Late growing season	22.4018	no data	126.518	no data	177.064	no data
			20.9902	no data	122.829	no data	170.89	no data
			20.8017	no data	109.511	no data	189.95	no data
